# Supplementary material for: Removal of Arsenic Oxyanions from Water by Ferric Chloride—Optimization of Process Conditions and Implications for Improving Coagulation Performance
Source: Int J Environ Res Public Health. 2021 Sep 17;18(18):9812. doi: 10.3390/ijerph18189812 (PMC8465526; doi:10.3390/ijerph18189812)
Supplement: Supplementary file 1 [file ijerph-18-09812-s001.zip]

Archive with 1 entries (1 files):
- ijerph-1367843-supplementary.pdf
